# Supplementary material for: Sensing Cellular Damages Induced by Food Safety Hazards Using Bacterial Stress-Responsive Biosensors
Source: Biosensors (Basel). 2025 Oct 14;15(10):695. doi: 10.3390/bios15100695 (PMC12562416; doi:10.3390/bios15100695)
Supplement: Supplementary file 1 [file biosensors-15-00695-s001.zip]

Archive with 1 entries (1 files):
- biosensors-3896269-supplementary.pdf
